# Supplementary material for: A Population Genomic Assessment of Three Decades of Evolution in a Natural Drosophila Population
Source: Mol Biol Evol. 2021 Dec 31;39(2):msab368. doi: 10.1093/molbev/msab368 (PMC8826484; doi:10.1093/molbev/msab368)
Supplement: msab368_Supplementary_Data [file msab368_supplementary_data.zip]

Archive with 2 entries (2 files):
- temporal_suppl_figures_resubmit3.pdf
- temporal_suppl_tables_resubmit3.xlsx
